# Supplementary material for: Neonatal Alcohol Exposure in Mice Induces Select Differentiation- and Apoptosis-Related Chromatin Changes Both Independent of and Dependent on Sex
Source: Front Genet. 2020 Feb 11;11:35. doi: 10.3389/fgene.2020.00035 (PMC7026456; doi:10.3389/fgene.2020.00035)
Supplement: Supplementary file 2 [file Table_6.xlsx]

## Sheet: Table S6
Table S6. Chromatin modifier qPCR array for male cortex. dCT: delta CT value (using geometric mean of B2M, GUSB, HSP90AB1, and GAPDH); n=3 ethanol and control. P-values: Student’s t-test.
5	EtOH.dCt.1	EtOH.dCt.2	EtOH.dCt.3	Ctrl.dCt.1	Ctrl.dCt.2	Ctrl.dCt.3	Avg.FC	p.value
Ash1l	3.7001	3.87444	3.90767	3.69638	3.92098	4.07032	1.04985	0.622629
Atf2	7.6701	6.58444	6.38767	6.09638	6.82098	6.07032	0.772217	0.316385
Aurka	7.2401	7.39444	7.32767	6.94638	7.16098	6.96032	0.813866	0.0293105
Aurkb	6.9401	7.12444	7.11767	6.87638	7.15098	6.95032	0.95528	0.542934
Aurkc	14.4101	13.4844	NA	NA	NA	13.0803	NA	NA
Carm1	3.5801	3.40444	3.51767	3.59638	3.45098	3.06032	0.924154	0.503633
Cdyl	6.4701	7.18444	7.05767	6.29638	6.48098	6.78032	0.775253	0.226751
Ciita	12.9901	13.5044	12.8577	13.2464	14.081	13.3103	1.35141	0.273158
Csrp2bp	5.7401	5.72444	5.61767	5.45638	5.80098	5.72032	0.983235	0.777497
Dnmt1	2.0101	2.39444	2.14767	1.99638	2.46098	2.54032	1.11685	0.511755
Dnmt3a	2.9001	3.23444	3.21767	3.07638	3.17098	2.94032	0.970681	0.693945
Dnmt3b	8.8701	9.06444	8.55767	9.42638	9.38098	9.14032	1.40447	0.0603657
Dot1l	6.1101	5.73444	5.26767	5.70638	5.79098	5.39032	0.961537	0.801714
Dzip3	3.2301	3.67444	3.54767	3.20638	3.60098	3.81032	1.04458	0.816089
Ehmt1	4.4001	4.66444	4.18767	4.17638	4.62098	4.98032	1.18631	0.559876
Ehmt2	4.0101	3.75444	3.71767	3.87638	4.13098	4.65032	1.37283	0.22117
Esco1	4.8401	5.59444	5.20767	4.87638	5.11098	6.08032	1.19058	0.760643
Esco2	7.6301	8.27444	7.98767	7.98638	8.67098	8.66032	1.39682	0.183134
Hat1	3.8301	4.76444	4.09767	4.04638	4.14098	5.51032	1.49103	0.581499
Hdac1	4.6601	4.68444	4.17767	4.33638	4.07098	4.14032	0.809027	0.178037
Hdac10	6.0001	5.14444	5.19767	5.66638	5.60098	5.70032	1.19418	0.530419
Hdac11	2.9601	3.09444	3.27767	3.66638	3.54098	3.04032	1.28089	0.249666
Hdac2	1.1001	1.24444	1.37767	1.08638	1.21098	1.31032	0.974001	0.730628
Hdac3	2.4901	2.47444	2.88767	2.84638	2.66098	2.55032	1.06988	0.695072
Hdac4	3.9401	3.80444	4.28767	3.96638	3.95098	3.90032	0.963277	0.669691
Hdac5	3.2101	3.08444	2.98767	3.18638	3.17098	3.41032	1.12863	0.185431
Hdac6	2.6101	2.73444	3.18767	2.99638	3.15098	3.03032	1.17947	0.344827
Hdac7	3.5101	3.38444	3.84767	3.63638	4.00098	4.10032	1.27202	0.168316
Hdac8	5.1701	5.74444	5.39767	5.74638	5.55098	5.32032	1.10444	0.6514
Hdac9	3.5701	3.48444	4.06767	3.50638	3.45098	2.62032	0.766856	0.216351
Kat2a	2.5201	2.41444	3.40767	2.66638	2.54098	2.41032	0.89977	0.526388
Kat2b	3.9701	4.34444	4.58767	4.58638	4.61098	4.88032	1.32024	0.148183
Kat5	3.2201	3.31444	3.35767	3.36638	3.41098	3.43032	1.07586	0.105845
Kdm1a	2.4601	2.33444	2.66767	2.54638	2.55098	2.66032	1.07283	0.423958
Kdm4a	3.6701	3.41444	3.57767	4.06638	3.92098	3.78032	1.29586	0.0301403
Kdm4c	4.7201	4.94444	4.76767	4.91638	4.78098	4.96032	1.0605	0.438813
Kdm5b	2.1701	2.55444	2.29767	2.53638	2.53098	2.75032	1.21382	0.131617
Kdm5c	5.2301	4.83444	4.77767	4.95638	4.77098	4.29032	0.832496	0.329335
Kdm6b	4.6301	4.13444	4.03767	4.52638	4.63098	4.46032	1.22728	0.273888
Kmt2c	4.1201	4.28444	4.21767	4.32638	4.77098	4.37032	1.22214	0.175796
Kmt2e	0.960101	1.03444	0.99767	1.29638	1.66098	1.60032	1.44162	0.0395623
Mysm1	4.1301	4.45444	4.39767	4.27638	4.48098	4.63032	1.10009	0.398916
Kat8	6.4201	6.02444	6.11767	5.97638	5.85098	6.17032	0.886374	0.285286
Kat7	2.1301	2.35444	2.53767	2.71638	2.61098	2.65032	1.25907	0.105753
Kat6a	3.2701	3.37444	3.16767	3.09638	3.40098	3.60032	1.08494	0.595127
Kat6b	4.8601	4.86444	4.91767	4.92638	4.99098	5.30032	1.14747	0.236355
Ncoa1	2.4401	4.02444	2.47767	2.62638	3.02098	2.96032	1.01131	0.852797
Ncoa3	6.6201	10.1044	6.51767	6.50638	6.75098	6.69032	0.716389	0.450012
Ncoa6	3.3901	NA	3.60767	3.44638	4.10098	4.42032	1.39811	NA
Nek6	6.3001	NA	6.05767	6.60638	6.79098	7.58032	2.05485	NA
Nsd1	2.5901	NA	2.65767	2.78638	3.07098	3.03032	1.22023	NA
Pak1	1.7901	2.27444	1.95767	2.21638	2.32098	2.50032	1.27773	0.125407
Prmt1	1.8001	1.93444	1.96767	1.79638	1.90098	1.78032	0.950907	0.310252
Prmt2	2.6401	3.04444	2.68767	2.78638	2.82098	2.46032	0.939142	0.586501
Prmt3	3.9901	4.79444	4.30767	4.34638	4.42098	4.31032	1.01796	0.985444
Prmt5	1.6701	2.07444	2.00767	2.00638	1.99098	2.27032	1.13532	0.334064
Prmt6	5.5201	5.83444	5.96767	5.67638	5.49098	5.26032	0.838336	0.172002
Prmt7	3.6201	3.88444	3.98767	3.57638	3.65098	3.67032	0.87443	0.206647
Prmt8	2.8201	3.26444	3.65767	3.19638	3.03098	2.84032	0.905357	0.461568
Rnf2	6.4701	7.49444	6.90767	6.52638	6.67098	6.22032	0.741954	0.239903
Rnf20	3.0601	3.27444	3.21767	3.22638	3.19098	3.08032	0.991715	0.828064
Rps6ka3	3.3901	3.73444	3.65767	3.38638	3.49098	3.33032	0.879715	0.200078
Rps6ka5	5.3301	5.60444	4.79767	5.54638	5.31098	5.26032	1.11858	0.651877
Setd1a	4.7301	4.69444	5.02767	4.70638	5.10098	4.64032	1.02458	0.993696
Setd1b	3.6701	4.08444	4.15767	3.61638	3.87098	3.41032	0.807205	0.17057
Setd2	3.2401	3.42444	3.28767	3.32638	3.60098	3.53032	1.12499	0.174639
Setd3	2.7001	2.94444	2.91767	2.83638	2.98098	2.61032	0.977616	0.754138
Setd4	6.0501	6.53444	6.36767	6.45638	6.63098	6.44032	1.14871	0.311185
Setd5	3.2301	3.46444	3.43767	3.47638	3.60098	3.16032	1.03684	0.829745
Setd6	3.6001	3.82444	4.13767	3.74638	4.06098	3.87032	1.03858	0.8441
Setd7	3.8301	3.98444	3.40767	3.80638	4.03098	3.55032	1.04014	0.816019
Kmt5a	4.0801	4.52444	3.95767	3.66638	3.72098	3.54032	0.69082	0.0759524
Setdb1	4.5001	4.49444	4.29767	5.18638	4.24098	4.14032	1.1149	0.810621
Setdb2	7.2901	7.81444	7.58767	7.45638	7.61098	7.59032	0.99749	0.948008
Smyd1	8.6101	9.38444	9.40767	9.29638	8.79098	9.43032	1.0959	0.912274
Smyd3	5.4501	5.08444	5.12767	5.33638	5.36098	5.24032	1.07224	0.515627
Suv39h1	4.3401	3.94444	4.17767	4.27638	4.05098	3.83032	0.939823	0.588303
Suv420h1	5.0101	4.70444	4.35767	5.38638	4.62098	4.72032	1.17586	0.515968
Ube2a	3.0901	2.96444	3.13767	2.84638	2.89098	3.04032	0.909891	0.152958
Ube2b	0.940101	1.01444	0.83767	0.986383	1.08098	1.20032	1.12186	0.122301
Usp16	4.3001	3.84444	3.92767	4.02638	4.19098	4.47032	1.18511	0.343193
Usp21	3.0801	3.16444	2.67767	2.64638	2.65098	2.88032	0.863901	0.238356
Usp22	0.200101	-0.145561	-0.13233	0.156383	0.160985	0.170318	1.14677	0.237349
Whsc1	2.0101	1.70444	2.07767	2.04638	1.96098	2.00032	1.05596	0.598412
Actb	-2.9099	-3.17556	-3.07233	-2.98362	-3.20902	-3.12968	0.962764	0.618885
B2m	0.890101	1.27444	1.12767	0.996383	1.19098	1.36032	1.06508	0.608945
Gapdh	-0.959899	-1.08556	-0.99233	-1.04362	-1.11902	-1.25968	0.917181	0.172958
Gusb	5.0901	5.38444	5.19767	5.29638	5.40098	5.38032	1.10007	0.252525
Hsp90ab1	-1.2899	-1.42556	-1.37233	-1.37362	-1.28902	-1.38968	1.01031	0.826332
