# Supplementary material for: Neonatal Alcohol Exposure in Mice Induces Select Differentiation- and Apoptosis-Related Chromatin Changes Both Independent of and Dependent on Sex
Source: Front Genet. 2020 Feb 11;11:35. doi: 10.3389/fgene.2020.00035 (PMC7026456; doi:10.3389/fgene.2020.00035)
Supplement: Supplementary file 3 [file Table_7.xlsx]

## Sheet: Table S7
Table S7. Apoptosis qPCR array for male cortex. dCT: delta CT value (using geometric mean of GUSB, HPRT, HSP90AB1, GAPDH, and ACTB); n=3 ethanol and control. P-values: Student’s t-test.
Gene	EtOH.dCt.1	EtOH.dCt.2	EtOH.dCt.3	Ctrl.dCt.1	Ctrl.dCt.2	Ctrl.dCt.3	Avg.FC	p.value
Akt1	9.64479	8.46529	7.27732	7.64733	8.75814	8.38155	1.20845	0.809425
Apaf1	NA	3.09529	3.74732	3.79733	3.39814	3.36155	0.999474	NA
Api5	NA	3.66529	1.94732	NA	2.96814	3.07155	1.39832	NA
Atf5	NA	3.75529	4.57732	3.71733	3.89814	3.41155	0.774905	NA
Bad	6.92479	4.69529	4.36732	4.19733	4.47814	4.12155	0.618207	0.316035
Bag1	2.71479	2.75529	2.44732	2.53733	2.40814	2.47155	0.895777	0.219997
Bag3	7.63479	6.40529	5.88732	5.97733	6.43814	6.40155	0.922753	0.554351
Bak1	5.93479	4.16529	3.52732	3.97733	4.26814	4.39155	1.05058	0.693451
Bax	1.23479	0.725286	0.907316	0.94733	0.338135	0.371546	0.757924	0.183936
Bcl10	7.00479	7.39529	6.64732	8.10733	7.44814	7.54155	1.68109	0.0840701
Bcl2	3.98479	3.97529	4.15732	4.26733	3.42814	3.86155	0.905114	0.524693
Bcl2l1	1.89479	2.68529	1.81732	2.11733	2.56814	2.42155	1.20299	0.500003
Bcl2l10	4.52479	5.03529	3.98732	4.53733	4.67814	4.96155	1.25134	0.572248
Bcl2l2	6.59479	7.35529	5.67732	6.17733	7.15814	5.90155	0.929723	0.843821
Bid	14.4048	9.40529	11.8073	11.2773	10.5581	9.24155	0.835618	0.412099
Naip1	3.35479	3.05529	2.75732	2.67733	2.95814	2.77155	0.856685	0.280597
Naip2	14.4448	13.7453	25.1773	14.8073	14.2381	17.5915	0.899372	0.61123
Birc2	3.11479	4.69529	4.22732	5.38733	3.66814	5.40155	2.52638	0.340583
Birc3	7.28479	6.71529	5.09732	5.46733	6.27814	5.92155	0.930967	0.551237
Xiap	4.40479	4.55529	4.09732	4.66733	4.23814	4.64155	1.1535	0.446686
Birc5	4.71479	5.02529	4.81732	4.96733	4.68814	4.72155	0.972893	0.660254
Bnip2	7.81479	8.50529	13.6073	9.33733	8.49814	7.81155	1.29534	0.519709
Bnip3	4.94479	3.67529	4.76732	4.44733	4.22814	4.22155	0.953453	0.722524
Bnip3l	3.16479	2.99529	3.35732	3.23733	3.01814	3.13155	0.974223	0.743771
Bok	1.75479	2.68529	11.1373	1.79733	2.16814	2.25155	0.57693	0.405569
Card10	0.474788	NA	0.477316	0.67733	0.538135	0.581546	1.11282	NA
Nod1	5.49479	4.08529	2.76732	3.44733	6.22814	4.25155	2.48531	0.668592
Card6	9.72479	9.37529	8.70732	9.43733	12.9081	9.19155	4.59748	0.410485
Casp1	6.32479	6.90529	7.59732	6.06733	16.1681	6.26155	0.61637	0.524038
Casp12	9.33479	7.52529	8.89732	8.06733	8.91814	7.77155	1.16654	0.636866
Casp14	13.0748	NA	13.8273	NA	20.0381	19.5915	NA	NA
Casp2	4.94479	9.20529	5.17732	5.46733	5.65814	5.94155	1.0735	0.641141
Casp3	2.53479	4.41529	2.11732	2.97733	3.35814	3.41155	1.43068	0.780937
Casp4	9.58479	NA	9.83732	9.35733	10.1681	8.95155	0.697668	NA
Casp6	6.11479	6.07529	6.14732	6.43733	6.54814	6.47155	1.29679	0.00141362
Casp7	4.56479	4.68529	4.72732	5.25733	4.63814	4.77155	1.20504	0.346056
Casp8	5.58479	5.31529	6.48732	5.82733	5.76814	5.84155	1.06366	0.967053
Casp9	5.89479	6.82529	5.94732	6.15733	6.79814	6.77155	1.31718	0.39683
Cflar	6.87479	7.99529	7.44732	7.29733	9.63814	7.87155	1.93499	0.367605
Cidea	NA	NA	24.7873	NA	24.7681	24.9415	1.11283	NA
Cideb	9.36479	9.01529	10.3273	10.3673	9.94814	9.64155	1.51141	0.417144
Cradd	4.56479	5.32529	5.01732	5.20733	4.72814	4.64155	0.99761	0.71735
Dad1	5.93479	5.95529	12.5173	6.59733	7.87814	6.91155	1.79837	0.69289
Dapk1	7.69479	6.53529	8.30732	7.84733	7.44814	7.64155	1.20821	0.823862
Dffa	7.19479	6.60529	6.47732	6.84733	8.31814	7.24155	1.92084	0.246197
Dffb	0.634788	0.305286	0.687316	0.47733	0.568135	0.171546	0.931956	0.464561
Tsc22d3	3.70479	4.32529	3.53732	4.22733	4.38814	4.34155	1.40907	0.189092
Fadd	5.26479	6.07529	5.44732	5.65733	5.51814	5.89155	1.11764	0.753313
Fas	7.12479	7.65529	6.99732	8.03733	7.34814	7.74155	1.45522	0.18788
Fasl	3.48479	3.81529	3.23732	3.68733	4.15814	3.56155	1.22366	0.306022
Hells	8.66479	8.14529	8.13732	7.79733	8.65814	7.82155	0.926133	0.545228
Il10	8.00479	7.91529	8.68732	9.21733	8.60814	8.33155	1.57179	0.222478
Lhx4	8.58479	9.05529	9.47732	10.1473	9.28814	8.00155	1.49614	0.885723
Ltbr	4.97479	5.55529	5.36732	5.94733	5.65814	5.66155	1.42081	0.0982529
Mcl1	4.01479	4.62529	3.67732	4.54733	4.46814	5.20155	1.73987	0.157266
Nfkb1	12.3848	NA	13.6973	15.0373	14.3181	NA	6.28774	NA
Nme5	13.1448	NA	11.5873	NA	12.0381	NA	NA	NA
Nol3	6.88479	6.71529	6.84732	6.65733	7.20814	6.58155	1.03104	0.999556
Pak7	-0.225212	-0.204714	-0.0126842	-0.0926705	-0.341865	-0.518454	0.903274	0.311034
Pim2	3.35479	3.70529	3.71732	3.58733	NA	3.31155	0.964868	NA
Polb	11.8748	11.9653	15.4473	12.7673	13.4681	10.7915	1.57671	0.628038
Prdx2	9.70479	8.87529	9.53732	10.1273	9.54814	9.78155	1.37299	0.226074
Pycard	6.65479	6.74529	13.2573	6.52733	6.66814	7.06155	0.625671	0.432092
Ripk1	4.57479	4.69529	5.00732	4.99733	6.76814	4.49155	2.08229	0.440916
Rnf7	8.31479	8.21529	8.96732	8.40733	8.12814	8.80155	0.96636	0.870177
Sphk2	6.41479	5.93529	6.54732	6.80733	7.00814	6.04155	1.37352	0.419177
Tnf	1.36479	1.61529	1.47732	2.07733	2.04814	1.54155	1.3447	0.132807
Tnfrsf10b	-0.645212	-0.674714	-0.592684	-0.622671	-0.281865	-0.698454	1.08601	0.506713
Tnfrsf11b	6.11479	5.58529	6.88732	5.84733	6.72814	5.59155	1.14876	0.797719
Tnfrsf1a	6.47479	6.55529	6.32732	6.31733	6.48814	5.97155	0.877526	0.335005
Cd40	14.5148	13.2953	12.0473	15.8373	13.4381	13.2615	1.97511	0.461182
Tnfsf10	8.30479	9.11529	8.13732	9.04733	9.33814	9.07155	1.58368	0.162379
Tnfsf12	7.47479	7.57529	8.06732	6.93733	7.52814	6.88155	0.698806	0.100516
Cd40lg	7.78479	8.19529	7.25732	7.29733	9.28814	7.64155	1.3838	0.659786
Cd70	9.48479	9.82529	14.1073	9.33733	9.25814	9.80155	0.542784	0.377359
Traf1	7.20479	8.39529	7.27732	7.68733	7.85814	7.86155	1.19519	0.693176
Traf2	11.1848	11.4153	12.9173	10.9673	13.6981	10.5915	1.97531	0.942904
Traf3	6.69479	6.59529	6.75732	6.59733	6.57814	6.78155	0.979932	0.727924
Trp53	4.72479	5.16529	4.29732	4.62733	5.18814	4.33155	0.991551	0.971556
Trp53bp2	6.02479	5.78529	6.01732	5.97733	5.86814	6.01155	1.00759	0.919099
Trp53inp1	4.44479	4.74529	4.66732	5.24733	4.29814	5.90155	1.61007	0.373004
Trp63	12.4948	13.6853	12.6173	10.7273	12.7981	12.2415	0.535034	0.249801
Trp73	9.70479	9.61529	9.48732	9.01733	9.42814	9.84155	0.925863	0.546078
Zc3hc1	3.70479	3.67529	11.9173	3.66733	3.45814	3.80155	0.612746	0.416028
Gusb	-2.25521	-2.32471	-2.59268	-2.31267	-2.32186	-2.08845	1.1271	0.311992
Hprt	0.174788	-0.214714	0.687316	0.377329	0.088135	-0.178454	0.977685	0.718976
Hsp90ab1	-1.36521	-1.12471	-1.56268	-1.71267	-1.26186	-1.42845	0.930929	0.557343
Gapdh	4.47479	4.05529	4.97732	4.60733	4.41814	4.47155	1.02882	0.990935
Actb	-0.455212	0.0952859	-0.752684	-0.28267	-0.331865	-0.228454	1.10298	0.752947
