# Supplementary material for: Neonatal Alcohol Exposure in Mice Induces Select Differentiation- and Apoptosis-Related Chromatin Changes Both Independent of and Dependent on Sex
Source: Front Genet. 2020 Feb 11;11:35. doi: 10.3389/fgene.2020.00035 (PMC7026456; doi:10.3389/fgene.2020.00035)
Supplement: Supplementary file 4 [file Table_8.xlsx]

## Sheet: Table S8
Table S8. Apoptosis qPCR array for male cerebellum. dCT: delta CT value (using geometric mean of GUSB, HPRT, HSP90AB1, GAPDH, and ACTB); n=3 ethanol, n=2 control.
Gene	Ethanol.dCt.1	Ethanol.dCt.2	Ethanol.dCt.3	Control.dCt.1	Control.dCt.2	Avg.FC	p.value
Akt1	8.11202	8.7284	6.43083	7.6579	6.56281	0.499423	0.554859
Apaf1	3.01202	2.1584	3.95083	2.9579	2.90281	0.944966	0.879706
Api5	3.38202	3.8584	2.25083	3.4879	2.29281	0.711203	0.742785
Atf5	3.40202	2.9584	4.86083	4.0279	3.97281	1.51397	0.749304
Bad	5.06202	4.9984	5.67083	5.1779	5.06281	1.04126	0.689254
Bag1	1.51202	0.868399	1.66083	1.7379	0.982806	0.90021	0.976865
Bag3	6.60202	6.1984	5.88083	NA	5.76281	0.558949	NA
Bak1	4.49202	4.4684	4.32083	4.7979	3.80281	0.875594	0.759041
Bax	1.17202	0.778399	1.68083	1.2279	1.45281	1.12376	0.733317
Bcl10	6.26202	7.0884	6.50083	6.8579	6.72281	1.44226	0.626795
Bcl2	4.37202	4.5984	4.51083	4.6079	4.50281	1.1355	0.55769
Bcl2l1	2.18202	1.9584	2.26083	2.6279	1.81281	1.02693	0.807425
Bcl2l10	4.25202	4.4284	3.94083	4.5679	3.63281	0.90021	0.804088
Bcl2l2	6.45202	7.1684	5.81083	6.4479	5.58281	0.73884	0.497705
Bid	11.732	10.9984	11.8008	11.4279	11.9328	0.964822	0.685939
Naip1	3.44202	3.2484	3.25083	3.1879	3.06281	0.802923	0.141698
Naip2	NA	NA	13.6708	14.0379	13.3928	NA	NA
Birc2	3.17202	3.0484	4.60083	3.1979	4.48281	1.58924	0.790058
Birc3	6.43202	6.6584	5.68083	6.9479	5.37281	0.828362	0.898854
Xiap	4.42202	3.9684	4.80083	4.7779	4.76281	1.27309	0.315791
Birc5	4.77202	4.1684	5.14083	4.8979	4.84281	1.07054	0.662854
Bnip2	8.52202	7.4684	8.65083	8.3279	10.1228	1.62826	0.307778
Bnip3	1.36202	0.338399	2.42083	1.8779	1.63281	1.31343	0.658792
Bnip3l	2.59202	1.9284	2.98083	2.9279	2.31281	1.01983	0.81042
Bok	2.59202	1.9584	2.99083	2.8279	2.54281	1.06683	0.698492
Card10	0.522017	-0.221601	0.960825	1.0079	0.452806	1.15535	0.572851
Nod1	2.85202	3.1984	2.94083	3.7379	3.16281	1.51397	0.170896
Card6	10.702	11.1084	9.56083	10.7779	9.80281	0.751755	0.827026
Casp1	8.38202	7.9384	9.25083	9.0879	9.03281	1.60029	0.360189
Casp12	6.00202	5.2784	6.22083	5.8779	5.72281	0.869546	0.934151
Casp14	17.152	20.2084	17.6308	22.3379	17.7728	7.48153	0.470965
Casp2	3.81202	3.8284	4.42083	3.3479	3.95281	0.893992	0.359671
Casp3	3.50202	3.1884	3.46083	3.4479	3.05281	0.839926	0.541992
Casp4	9.33202	8.7284	10.0408	9.6279	9.42281	1.1434	0.77039
Casp6	5.22202	5.1584	5.90083	5.8679	5.93281	1.60029	0.221604
Casp7	5.89202	6.3384	6.06083	6.2579	6.41281	1.35974	0.272317
Casp8	4.85202	4.5284	5.91083	5.4179	5.81281	1.69741	0.421998
Casp9	5.91202	6.4084	5.72083	6.5379	6.05281	1.30435	0.444155
Cflar	7.20202	7.4984	8.12083	8.0779	7.82281	1.67985	0.413215
Cidea	NA	NA	15.1808	15.7679	NA	NA	NA
Cideb	8.64202	7.9684	9.41083	8.8679	9.12281	1.27751	0.597437
Cradd	4.63202	4.3884	4.63083	4.8579	5.09281	1.26869	0.0526485
Dad1	6.81202	6.8584	7.46083	7.1479	7.90281	1.63959	0.304552
Dapk1	7.56202	7.0784	8.80083	8.0879	8.66281	1.75727	0.478739
Dffa	6.06202	5.8784	5.49083	6.4579	5.36281	0.90021	0.842744
Dffb	0.832017	-0.261601	1.52083	1.1079	1.00281	1.16743	0.630466
Tsc22d3	5.32202	6.0484	4.78083	5.4079	5.07281	0.944966	0.788969
Fadd	6.20202	6.2084	6.52083	6.4679	5.97281	1.01279	0.720529
Fas	7.06202	7.0784	7.12083	7.5479	7.54281	1.39797	0.000265717
Fasl	3.78202	2.9384	3.87083	3.5279	2.79281	0.64992	0.489689
Hells	7.88202	7.9084	7.33083	7.6679	7.14281	0.718636	0.404911
Il10	8.28202	8.1084	8.70083	8.9379	9.85281	2.16345	0.086294
Lhx4	9.86202	9.6484	10.1008	9.4479	10.9028	1.24258	0.628537
Ltbr	3.98202	4.0284	4.05083	4.2179	4.34281	1.22972	0.0165599
Mcl1	4.21202	5.6684	3.58083	4.3079	4.17281	1.01983	0.777833
Nfkb1	NA	NA	14.8008	14.9479	NA	NA	NA
Nme5	NA	NA	13.6008	13.9679	15.8528	NA	NA
Nol3	6.37202	6.8984	5.74083	6.3079	6.20281	0.922317	0.862573
Pak7	1.12202	1.0784	1.25083	1.3179	1.20281	1.10063	0.260203
Pim2	3.33202	3.1984	3.11083	2.8979	3.56281	0.931956	0.953336
Polb	NA	13.6384	13.9108	13.8979	14.8328	NA	0.348871
Prdx2	9.15202	9.4484	9.67083	9.6879	9.47281	1.34568	0.509776
Pycard	6.33202	6.6684	6.39083	5.7979	6.73281	0.954842	0.631903
Ripk1	6.48202	5.6484	6.89083	8.0479	9.09281	4.25257	0.0356309
Rnf7	7.45202	8.5384	7.57083	8.4779	7.62281	1.51397	0.742933
Sphk2	7.77202	7.1784	7.33083	7.8879	7.59281	0.97829	0.306445
Tnf	1.70202	1.0884	2.06083	2.2879	1.82281	1.27751	0.358859
Tnfrsf10b	-0.757983	-1.5216	-0.259175	-0.272103	-0.487194	1.29984	0.403261
Tnfrsf11b	5.53202	4.7984	6.09083	6.0879	5.99281	1.42241	0.326617
Tnfrsf1a	6.14202	5.1184	5.88083	5.7479	5.55281	0.711203	0.885005
Cd40	NA	11.7884	14.8008	14.7479	12.5828	NA	0.86006
Tnfsf10	9.00202	9.2884	8.06083	8.5879	8.93281	0.845768	0.965319
Tnfsf12	7.19202	6.5684	7.73083	7.3479	7.06281	1.00929	0.931624
Cd40lg	7.19202	8.4684	6.07083	7.3579	6.51281	0.83702	0.766311
Cd70	8.90202	8.6784	9.09083	8.7079	9.54281	1.16743	0.547041
Traf1	8.26202	8.5684	7.61083	8.3279	8.40281	1.07425	0.592515
Traf2	11.272	11.4684	10.9508	11.5079	12.5628	1.69741	0.163903
Traf3	5.75202	5.6084	5.60083	5.8479	5.32281	0.890899	0.761425
Trp53	5.55202	6.2084	5.01083	5.4179	5.14281	0.828362	0.547432
Trp53bp2	5.00202	5.3984	4.67083	4.6079	4.38281	0.703847	0.159926
Trp53inp1	4.34202	4.7984	4.12083	3.9679	4.62281	0.968171	0.747795
Trp63	14.322	12.8984	12.8108	14.6379	14.4428	1.16339	0.15669
Trp73	8.76202	8.7184	8.37083	8.1379	8.14281	0.64992	0.0584401
Zc3hc1	3.93202	3.6984	3.96083	3.8179	4.26281	1.07798	0.437066
Gusb	-2.15798	-1.6516	-2.52917	-2.2921	-2.53719	0.83702	0.441185
Hprt	-0.337983	-0.991601	0.590825	-0.0121034	0.602806	1.55115	0.456682
Hsp90ab1	-0.917983	-1.3816	-1.27917	-0.962103	-1.40719	0.831238	0.975281
Gapdh	4.16202	3.9684	4.66083	4.2279	4.62281	1.20025	0.632114
Actb	-0.257983	0.508399	-0.759175	-0.392103	-0.587194	0.851651	0.553647
